# Supplementary material for: Revealing real-time 3D in vivo pathogen dynamics in plants by label-free optical coherence tomography
Source: Nat Commun. 2024 Sep 27;15:8353. doi: 10.1038/s41467-024-52594-x (PMC11437094; doi:10.1038/s41467-024-52594-x)
Supplement: Supplementary file 7 — Source Data [file 41467_2024_52594_MOESM7_ESM.xlsx]

## Sheet: Fig2c
genotype	Bar graph (left)	Hyphal volume (nL/mm^2)	Hyphal length (mm/mm^2)
Bedford	non-infected	0	0
Bedford	non-infected	0	0
Bedford	infected	0.148797	2.25309
Bedford	infected	0.0149685	0.228395
Bedford	non-infected	0	0
Bedford	non-infected	0	0
Bedford	non-infected	0	0
Bedford	non-infected	0	0
Bedford	non-infected	0	0
Bedford	non-infected	0	0
Bedford	infected	0.0353917	0.475309
Bedford	non-infected	0	0
Bedford	non-infected	0	0
Bedford	non-infected	0	0
Bedford	infected	0.173939	2.77778
Bedford	non-infected	0	0
Iceberg	non-infected	0	0
Iceberg	non-infected	0	0
Iceberg	non-infected	0	0
Iceberg	non-infected	0	0
Iceberg	infected	0.59803	7.83951
Iceberg	non-infected	0	0
Iceberg	non-infected	0	0
Iceberg	non-infected	0	0
Iceberg	infected	0.0826313	1.40741
Iceberg	infected	0.152983	1.44444
Iceberg	infected	0.128171	2.54938
Iceberg	infected	0.0206007	0.388889
Iceberg	infected	0.548304	6.42593
Iceberg	non-infected	0	0
Iceberg	non-infected	0	0
Iceberg	non-infected	0	0
Salinas	infected	1.70418	16.3519
Salinas	infected	0.776486	8.34568
Salinas	non-infected	0	0
Salinas	infected	0.573015	7.3642
Salinas	infected	0.783767	8.1358
Salinas	infected	0.464887	4.17284
Salinas	infected	0.00669778	0.0679012
Salinas	infected	0.555839	8.53704
Salinas	infected	0.304292	4.04321
Salinas	infected	0.298711	2.7963
Salinas	infected	1.49624	14.7901
Salinas	infected	2.31637	17.5432
Salinas	infected	1.10577	12.0309
Salinas	infected	1.69781	16.9321
Salinas	infected	1.72113	15.1543
Salinas	infected	0.812486	6.10494

## Sheet: Fig2d
genotype	ratio_bl_ls
Bedford	1.70176
Bedford	0.126326
Bedford	0.505198
Bedford	0.637156
Bedford	0.484368
Iceberg	0.454739
Iceberg	0.684907
Iceberg	9.98171
Iceberg	4.84579
Iceberg	6.25367
Salinas	22.892
Salinas	68.0453
Salinas	69.6979
Salinas	27.2697
Salinas	29.0227

## Sheet: Fig3c
leaf_no	added_growth	volume_points	volume at time point	dpi	hours on dpi
1	71128	71128	0.366198	3	19.6667
1	67771	138899	0.715113	4	1.83333
1	86296	225195	1.1594	4	17.7833
1	50185	275380	1.41778	5	1.68333
1	13589	288969	1.48774	5	17.8333
2	155142	155142	0.798739	4	19.0833
2	38483	193625	0.996867	5	1.48333
2	64611	258236	1.32951	5	17.4833
2	4059	262295	1.35041	6	1.4
2	9753	272048	1.40062	6	17.8333
3	68349	68349	0.351891	4	0.583333
3	6728	75077	0.386529	4	16.8
3	22967	98044	0.504774	5	0.1
3	17217	115261	0.593414	5	16.5167
3	1437	116698	0.600813	6	0.15
3	11153	127851	0.658233	6	16.5833
		nL/mm^2/voxel	5.14844e-06

## Sheet: FigS5a
genotype	Bremia2	volume_threshold30	length_threshold30	volume_threshold31	length_threshold31	volume_threshold32	length_threshold32	volume_threshold33	length_threshold33	volume_threshold34	length_threshold34	volume_threshold35	length_threshold35	volume_threshold36	length_threshold36	volume_threshold37	length_threshold37	volume_threshold38	length_threshold38
Bedford	non-infected	0.142023	2.75309	0.0592652	0.95679	0.0221483	0.524691	0	0	0	0	0	0	0	0	0	0	0	0
Bedford	non-infected	0.0366348	0.648148	0.0137507	0.209877	0	0	0	0	0	0	0	0	0	0	0	0	0	0
Bedford	infected	0.363557	5.46296	0.281383	3.98765	0.241551	3.68519	0.182844	2.46914	0.148797	2.25309	0.110006	1.69753	0.0921452	1.45679	0.0825044	1.25309	0.0667241	1.07407
Bedford	infected	0.324386	5.59259	0.152628	2.82099	0.0895574	1.68519	0.0317637	0.5	0.0149685	0.228395	0.00682463	0.0246914	0	0	0	0	0	0
Bedford	non-infected	0.145829	3.04938	0.0644407	1.33333	0.0224274	0.432099	0	0	0	0	0	0	0	0	0	0	0	0
Bedford	non-infected	0.311371	6.40741	0.12982	2.45679	0.0305713	0.716049	0	0	0	0	0	0	0	0	0	0	0	0
Bedford	non-infected	0.0422163	0.901235	0.00735741	0.0555556	0	0	0	0	0	0	0	0	0	0	0	0	0	0
Bedford	non-infected	0.288613	5.60494	0.137685	2.83951	0.03836	0.864198	0	0	0	0	0	0	0	0	0	0	0	0
Bedford	non-infected	0.330348	4.79012	0.181347	2.82099	0.0603815	0.864198	0	0	0	0	0	0	0	0	0	0	0	0
Bedford	non-infected	0.209331	3.6358	0.100289	1.73457	0.0362289	0.709877	0	0	0	0	0	0	0	0	0	0	0	0
Bedford	infected	0.0678657	0.691358	0.0622843	0.765432	0.050005	0.611111	0.0455906	0.617284	0.0353917	0.475309	0.0323219	0.432099	0.029455	0.444444	0.0268165	0.401235	0.0244317	0.395062
Bedford	non-infected	0.0584533	0.876543	0.03699	0.617284	0.0239243	0.401235	0	0	0	0	0	0	0	0	0	0	0	0
Bedford	non-infected	0.0967119	1.83951	0.0302415	0.611111	0.0148417	0.240741	0	0	0	0	0	0	0	0	0	0	0	0
Bedford	non-infected	0.214963	3.7716	0.0915363	1.83951	0.0282372	0.425926	0	0	0	0	0	0	0	0	0	0	0	0
Bedford	infected	0.65075	10.9691	0.448244	7.24691	0.314415	5.18519	0.193348	2.81481	0.173939	2.77778	0.149736	2.29012	0.131799	2.12963	0.114649	1.96296	0.100467	1.87654
Bedford	non-infected	0.15004	3.14815	0.0685507	1.54321	0.0246346	0.617284	0	0	0	0	0	0	0	0	0	0	0	0
Iceberg	non-infected	0.158463	1.66049	0.0807285	0.969136	0.0137761	0.0432099	0	0	0	0	0	0	0	0	0	0	0	0
Iceberg	non-infected	0.12467	1.81481	0.0820985	1.49383	0.0300893	0.746914	0	0	0	0	0	0	0	0	0	0	0	0
Iceberg	non-infected	0.0255987	0.351852	0	0	0	0	0	0	0	0	0	0	0	0	0	0	0	0
Iceberg	non-infected	0.00799167	0.148148	0	0	0	0	0	0	0	0	0	0	0	0	0	0	0	0
Iceberg	infected	0.913181	10.4938	0.822939	9.55556	0.749847	9.25926	0.660467	8.3642	0.59803	7.83951	0.531509	7.19136	0.48257	6.81481	0.433808	6.27778	0.394636	5.95062
Iceberg	non-infected	0.0487619	0.864198	0.0220976	0.364198	0.00697685	0.117284	0	0	0	0	0	0	0	0	0	0	0	0
Iceberg	non-infected	0.019865	0.302469	0.0101481	0.166667	0	0	0	0	0	0	0	0	0	0	0	0	0	0
Iceberg	non-infected	0.00928556	0.0555556	0.00822	0.0432099	0.0071037	0.0308642	0	0	0	0	0	0	0	0	0	0	0	0
Iceberg	infected	0.182185	2.37654	0.158895	2.21605	0.139334	2.0679	0.10757	1.74691	0.0826313	1.40741	0.0585548	0.858025	0.0487619	0.777778	0.0441444	0.82716	0.0378526	0.703704
Iceberg	infected	0.235234	2.17901	0.211132	2.06173	0.19657	2.04938	0.168764	1.59259	0.152983	1.44444	0.142581	1.44444	0.132915	1.37654	0.123376	1.2037	0.115004	1.2716
Iceberg	infected	0.210752	3.40123	0.187487	3.09259	0.159402	2.76543	0.145398	2.67901	0.128171	2.54938	0.101532	2.07407	0.0916885	1.95679	0.0719757	1.52469	0.064593	1.5
Iceberg	infected	0.0320428	0.475309	0.0288969	0.537037	0.0260046	0.475309	0.0230617	0.401235	0.0206007	0.388889	0.01781	0.395062	0.00773796	0.135802	0.00682463	0.117284	0	0
Iceberg	infected	0.771285	7.5	0.717829	7.35185	0.661431	7	0.603967	6.83333	0.548304	6.42593	0.499213	5.6358	0.45621	5.54321	0.420565	5.40741	0.360488	4.66049
Iceberg	non-infected	0	0	0	0	0	0	0	0	0	0	0	0	0	0	0	0	0	0
Iceberg	non-infected	0.00733204	0.0123457	0.00669778	0	0	0	0	0	0	0	0	0	0	0	0	0	0	0
Iceberg	non-infected	0.0219454	0.487654	0.0174548	0.314815	0.00662167	0.0308642	0	0	0	0	0	0	0	0	0	0	0	0
Salinas	infected	2.27423	18.9198	2.10749	17.8951	1.95887	17.5309	1.81385	16.7778	1.70418	16.3519	1.60067	16.179	1.5001	15.9074	1.39966	15.5185	1.30186	14.7654
Salinas	infected	1.06386	9.53086	0.990485	9.62963	0.918357	9.23457	0.847167	8.64198	0.776486	8.34568	0.718768	8.24074	0.664044	7.7963	0.603181	7.25309	0.557818	7.12963
Salinas	non-infected	0.0455144	0.703704	0.0186219	0.320988	0.0148924	0.314815	0	0	0	0	0	0	0	0	0	0	0	0
Salinas	infected	0.958493	10.7716	0.820706	9.06173	0.715241	8.4321	0.643393	7.88272	0.573015	7.3642	0.514257	6.91975	0.444793	6.51235	0.390298	5.8642	0.329003	5.04938
Salinas	infected	1.10277	9.78395	1.02778	9.95062	0.946188	9.35185	0.861197	8.73457	0.783767	8.1358	0.714937	7.35185	0.66171	7.05556	0.615181	6.90123	0.568728	6.49383
Salinas	infected	0.673152	5.48765	0.622208	5.40123	0.571772	5.31481	0.51616	4.81481	0.464887	4.17284	0.420641	3.7716	0.393697	3.7284	0.362365	3.66667	0.339278	3.54938
Salinas	infected	0.043358	0.481481	0.0262583	0.358025	0.0228841	0.358025	0.00771259	0.111111	0.00669778	0.0679012	0	0	0	0	0	0	0	0
Salinas	infected	0.829839	10.6975	0.750303	10.2593	0.670945	9.51235	0.6148	9.19136	0.555839	8.53704	0.491196	7.87654	0.415465	6.83951	0.353282	5.58642	0.321062	5.46296
Salinas	infected	0.426273	4.47531	0.392074	4.35185	0.360361	4.30864	0.332758	4.16049	0.304292	4.04321	0.280241	3.64198	0.238228	3.2963	0.192257	2.62346	0.162929	2.27778
Salinas	infected	0.381976	3.06173	0.359549	2.87654	0.333823	2.80247	0.315582	2.72222	0.298711	2.7963	0.280495	2.54321	0.263826	2.64815	0.247767	2.65432	0.233204	2.61111
Salinas	infected	1.97409	17.3148	1.85389	17.0741	1.72709	16.0494	1.59998	15.5	1.49624	14.7901	1.39149	14.4877	1.2824	13.8333	1.17967	12.8951	1.08139	12.1975
Salinas	infected	2.90196	18.9938	2.74269	18.5062	2.59554	18.6481	2.45329	17.9383	2.31637	17.5432	2.19012	17.179	2.04965	16.0926	1.93008	15.7284	1.81487	15.2778
Salinas	infected	1.61213	16.0679	1.45778	14.5926	1.32408	13.7654	1.20981	12.8642	1.10577	12.0309	0.996345	11.2654	0.879261	10.321	0.787725	9.18519	0.712527	8.68519
Salinas	infected	2.25418	19.2469	2.10635	18.7346	1.94994	18.0864	1.82553	17.3519	1.69781	16.9321	1.55211	16.1975	1.43817	15.463	1.31386	14.8765	1.22047	14.4259
Salinas	infected	2.29216	16.5185	2.11815	15.821	1.97445	15.7531	1.83849	15.3519	1.72113	15.1543	1.56715	13.9753	1.45786	13.1111	1.35034	12.537	1.25193	12.0864
Salinas	infected	1.07421	7.38272	0.98711	6.97531	0.923329	6.82099	0.870559	6.59259	0.812486	6.10494	0.754921	5.92593	0.714303	5.99383	0.673989	5.83333	0.6319	5.50617

## Sheet: FigS5b
Genotype\Threshold	30	31	32	33	34	35	36	37	38
Bedford	0.214568	0.116613	0.0623302	0.0283466	0.0233185	0.0186805	0.0158375	0.0139981	0.0119764
Iceberg	0.173037	0.147164	0.124822	0.106827	0.0956701	0.08445	0.0762427	0.0687933	0.0607858
Salinas	1.24426	1.14884	1.06299	0.984393	0.913604	0.842084	0.775219	0.712478	0.657935

## Sheet: FigS5c
Genotype\Threshold	30	31	32	33	34	35	36	37	38
Bedford	3.75887	1.98997	1.06019	0.400077	0.35841	0.277778	0.251929	0.22608	0.209105
Iceberg	2.00772	1.76042	1.53665	1.35108	1.25347	1.09992	1.03781	0.959877	0.880401
Salinas	10.5899	10.113	9.76775	9.28974	8.89815	8.47222	8.03742	7.57022	7.21991

## Sheet: FigS5d
Genotype1	Genotype2	Trait	w_statistic	p.value	effectsize	effectsize_95CI	p.adjusted
bedford	iceberg	threshold30_volume_nlpermmsquared	182	0.0437626	0.0893651	[0.00454965323193384, 0.187423027219912]	0.0562663
bedford	salinas	threshold30_volume_nlpermmsquared	30	0.000238157	-0.861367	[-1.64141315421476, -0.458186206772796]	0.000470506
iceberg	salinas	threshold30_volume_nlpermmsquared	23	8.19953e-05	-0.940431	[-1.60289579796345, -0.426270173628287]	0.000387717
bedford	iceberg	threshold30_length_mmpermmsquared	198	0.00880898	2.08344	[0.413531668149185, 3.58024692513718]	0.0127416
bedford	salinas	threshold30_length_mmpermmsquared	54	0.0056033	-6.6628	[-12.2963293051749, -2.37030134958104]	0.00840495
iceberg	salinas	threshold30_length_mmpermmsquared	28	0.000176801	-8.82721	[-14.4074770449185, -3.99997435088211]	0.000462008
bedford	iceberg	threshold31_volume_nlpermmsquared	159	0.250171	0.0318539	[-0.0348297508411786, 0.0832800612116784]	0.285407
bedford	salinas	threshold31_volume_nlpermmsquared	30	0.000238157	-0.886217	[-1.66990674919101, -0.538813608530524]	0.000470506
iceberg	salinas	threshold31_volume_nlpermmsquared	25	0.000111303	-0.865384	[-1.45105507844654, -0.392087645199085]	0.000429311
bedford	iceberg	threshold31_length_mmpermmsquared	170	0.117426	0.617307	[-0.271536943333595, 1.69132926882082]	0.144568
bedford	salinas	threshold31_length_mmpermmsquared	33	0.00036814	-8.09868	[-13.3641737652379, -3.74077380004646]	0.000649053
iceberg	salinas	threshold31_length_mmpermmsquared	28	0.00017439	-8.67121	[-13.9814689835847, -4.18519168808985]	0.000462008
bedford	iceberg	threshold32_volume_nlpermmsquared	154	0.334025	0.0150304	[-0.0300795350536164, 0.0305194082675508]	0.375778
bedford	salinas	threshold32_volume_nlpermmsquared	24	9.57326e-05	-0.885383	[-1.64443638020644, -0.541273017239635]	0.000387717
iceberg	salinas	threshold32_volume_nlpermmsquared	22	6.79109e-05	-0.790602	[-1.32402982645533, -0.360389887319156]	0.000387717
bedford	iceberg	threshold32_length_mmpermmsquared	152	0.373232	0.318308	[-0.475315111458062, 0.61728239170717]	0.382681
bedford	salinas	threshold32_length_mmpermmsquared	29	0.000204785	-8.58378	[-13.5246879040094, -4.59877296609638]	0.000462008
iceberg	salinas	threshold32_length_mmpermmsquared	24	9.29356e-05	-8.43208	[-13.6851750875731, -4.30859413460781]	0.000387717
bedford	iceberg	threshold33_volume_nlpermmsquared	110	0.422237	-5.64947e-05	[-0.023133879026189, 2.71832671644938e-05]	0.422237
bedford	salinas	threshold33_volume_nlpermmsquared	14	9.51338e-06	-0.847141	[-1.56816692435179, -0.516158915590495]	0.000128241
iceberg	salinas	threshold33_volume_nlpermmsquared	25	8.03221e-05	-0.75562	[-1.2098690673497, -0.347393322782083]	0.000387717
bedford	iceberg	threshold33_length_mmpermmsquared	109	0.396212	-3.82651e-05	[-0.401277762628513, 8.7239189349566e-05]	0.401164
bedford	salinas	threshold33_length_mmpermmsquared	15	1.13907e-05	-8.64195	[-13.0308162317302, -4.81483922558534]	0.000128241
iceberg	salinas	threshold33_length_mmpermmsquared	26	9.42393e-05	-7.88276	[-12.8641410237625, -4.16053429374921]	0.000387717
bedford	iceberg	threshold34_volume_nlpermmsquared	108	0.37118	-2.39078e-05	[-0.0206096641547635, 9.44212452547538e-06]	0.382681
bedford	salinas	threshold34_volume_nlpermmsquared	14	9.51338e-06	-0.776541	[-1.48127060997734, -0.464855763069155]	0.000128241
iceberg	salinas	threshold34_volume_nlpermmsquared	25	8.03221e-05	-0.70348	[-1.10621586995231, -0.311845844759507]	0.000387717
bedford	iceberg	threshold34_length_mmpermmsquared	108	0.37118	-9.44209e-05	[-0.388955632532057, 8.08079777985033e-05]	0.382681
bedford	salinas	threshold34_length_mmpermmsquared	14	9.51338e-06	-8.13575	[-12.9011784918398, -4.1728838057305]	0.000128241
iceberg	salinas	threshold34_length_mmpermmsquared	26	9.42393e-05	-7.36421	[-12.0308405316999, -4.04328491110986]	0.000387717
bedford	iceberg	threshold35_volume_nlpermmsquared	108	0.37118	-3.02461e-05	[-0.0178327211056053, 2.45055414156112e-05]	0.382681
bedford	salinas	threshold35_volume_nlpermmsquared	20	2.31771e-05	-0.714868	[-1.38461517551824, -0.420638158075792]	0.000156445
iceberg	salinas	threshold35_volume_nlpermmsquared	31	0.000186804	-0.662076	[-1.03566726585973, -0.280503070627605]	0.000462008
bedford	iceberg	threshold35_length_mmpermmsquared	108	0.37118	-1.40325e-05	[-0.395104908157238, 2.71851999968499e-06]	0.382681
bedford	salinas	threshold35_length_mmpermmsquared	20	2.31771e-05	-7.35189	[-12.7901018990205, -3.77169192831243]	0.000156445
iceberg	salinas	threshold35_length_mmpermmsquared	30	0.000160045	-6.93262	[-11.2653987652804, -3.64199821574698]	0.000462008
bedford	iceberg	threshold36_volume_nlpermmsquared	102	0.225603	-5.96508e-05	[-0.00775792803465053, 7.20111174632092e-06]	0.268733
bedford	salinas	threshold36_volume_nlpermmsquared	19	1.58322e-05	-0.661771	[-1.25300981339553, -0.393661132535194]	0.000128241
iceberg	salinas	threshold36_volume_nlpermmsquared	32	0.000217728	-0.62396	[-0.975302756635203, -0.263846747081794]	0.000464104
bedford	iceberg	threshold36_length_mmpermmsquared	103	0.244326	-4.23417e-05	[-0.135834981367242, 5.93141532424216e-05]	0.28272
bedford	salinas	threshold36_length_mmpermmsquared	19	1.58322e-05	-6.83957	[-11.7037049114556, -3.72846966849919]	0.000128241
iceberg	salinas	threshold36_length_mmpermmsquared	30	0.000160045	-6.51236	[-10.3210297355891, -3.29633783128986]	0.000462008
bedford	iceberg	threshold37_volume_nlpermmsquared	102	0.225603	-5.90236e-05	[-0.00687740021437919, 5.09794551615211e-05]	0.268733
bedford	salinas	threshold37_volume_nlpermmsquared	19	1.58322e-05	-0.603229	[-1.15286555460639, -0.353274818326534]	0.000128241
iceberg	salinas	threshold37_volume_nlpermmsquared	32	0.000217728	-0.597696	[-0.893318551041018, -0.247777059636935]	0.000464104
bedford	iceberg	threshold37_length_mmpermmsquared	103	0.244326	-2.01458e-05	[-0.117338779467818, 4.8344348672221e-05]	0.28272
bedford	salinas	threshold37_length_mmpermmsquared	19	1.58322e-05	-5.8642	[-11.2840169890896, -3.66670115044404]	0.000128241
iceberg	salinas	threshold37_length_mmpermmsquared	31	0.000186804	-5.86413	[-9.18521900683595, -2.6543821342127]	0.000462008
bedford	iceberg	threshold38_volume_nlpermmsquared	108.5	0.346431	-1.17975e-05	[-8.72547099383908e-05, 1.69583186207669e-06]	0.379202
bedford	salinas	threshold38_volume_nlpermmsquared	19	1.58322e-05	-0.557888	[-1.05699241616337, -0.321054029534974]	0.000128241
iceberg	salinas	threshold38_volume_nlpermmsquared	31	0.000166728	-0.557771	[-0.857265065355031, -0.233213549281773]	0.000462008
bedford	iceberg	threshold38_length_mmpermmsquared	108.5	0.346431	-4.01468e-05	[-2.85259500428425e-05, 1.68626638952073e-05]	0.379202
bedford	salinas	threshold38_length_mmpermmsquared	19	1.58322e-05	-5.5062	[-11.0123686779837, -3.54939827445571]	0.000128241
iceberg	salinas	threshold38_length_mmpermmsquared	30	0.000142526	-5.50614	[-8.68519271100659, -2.61113593048813]	0.000462008
